# Supplementary material for: Advances in Imaging and Physiology-Guided Personalized Care in Acute Respiratory Distress Syndrome
Source: Medicina (Kaunas). 2026 Feb 23;62(2):420. doi: 10.3390/medicina62020420 (PMC12942013; doi:10.3390/medicina62020420)
Supplement: Supplementary file 1 [file medicina-62-00420-s001.zip]

Archive with 1 entries (1 files):
- medicina-4142066-supplementary.pdf
